# Supplementary material for: Safety and Immunogenicity of Concomitant Administration and Combined Administration of Bivalent BNT162b2 COVID-19 Vaccine and Bivalent RSVpreF Respiratory Syncytial Virus Vaccine with or Without Quadrivalent Influenza Vaccine in Adults ≥ 65 Years of Age
Source: Vaccines (Basel). 2025 Feb 5;13(2):158. doi: 10.3390/vaccines13020158 (PMC11860858; doi:10.3390/vaccines13020158)
Supplement: Supplementary file 1 [file vaccines-13-00158-s001.zip]

Archive with 5 entries (5 files):
- Figure S1.pdf
- Figure S2.pdf
- Supplementary Text.pdf
- Table S1.pdf
- Table S2.pdf
